# Supplementary material for: Circulating angiogenic factors and HIV among pregnant women in Zambia: a nested case–control study
Source: BMC Pregnancy Childbirth. 2021 Jul 28;21:534. doi: 10.1186/s12884-021-03965-5 (PMC8317322; doi:10.1186/s12884-021-03965-5)
Supplement: Supplementary file 1 — Additional file 1. A table comparing demographic variables between the overall ZAPPS cohort and this nested case-control study. [file 12884_2021_3965_MOESM1_ESM.xlsx]

## Sheet: Sheet1
Characteristic	ZAPPS, n = 1450		Excluded from Analysis, n = 1333		Included in Analysis, n = 117		p-value*
	N	Value % or Median (IQR)	N	Value % or Median (IQR)	N	Value % or Median (IQR)
Age, years	1409	27 (23 - 32)	1296	27 (23 - 31)	113	28 (24 - 34)	0.012
<20	111	7.88	107	8.26	4	3.54
20-34	1116	79.21	1029	79.4	87	76.99
≥ 35	182	12.92	160	12.35	22	29.47
Missing	41		37		4
Marital status							0.11
Not married and no cohabiting	235	16.35	222	16.82	13	11.1111
Married or cohabriting	1202	83.65	1098	83.18	104	88.8889
Missing	13		13		0
BMI, kg/m2	1366	23.64 (21.23 - 27.18)	1252	23.59 (21.23 - 27.03)	114	24.97 (21.36 - 29.11)	0.125
< 18.5	71	5.2	63	5.03	8	7.02
18.5 - 30.0	1103	80.75	1021	81.55	82	71.93
> 30	192	14.06	168	13.42	24	21.05
Missing	84		81		3
Parity	1450	1 (0 - 2)	1333	1 (0 - 2)	117	1 (1 - 2)	0.173
Nulliparous	458	31.59	430	32.26	28	23.93
Parous	992	68.41	903	67.74	89	76.07
Prior PTB	n = 992		n = 903		n = 89		0.352
Parous, no prior PTB	581	58.57	533	59.03	48	53.93
Parous, ≥ 1 prior PTB	411	41.43	370	40.97	41	46.07
Prior SB	n = 992		n = 903		n = 89		0.153
Parous, no prior SB	780	86.09	712	86.62	68	80.95
Parous, ≥ 1 prior SB	126	13.91	110	13.38	16	19.05
Missing	86		81		5	5.61798
Blood pressure at enrollment							0.149
Normotensive	1367	96.34	1259	96.55	108	93.91
Hypertensive	52	3.66	45	3.45	7	6.09
Missing	31		29		2
Syphilis at enrollment							0.079
Non-reactive	1272	94.78	1167	95.11	105	91.3
Reactive	70	5.22	60	4.89	10	8.7
Missing	108		106		2
Hemoglobin at enrollment, mg/dL	1025	12 (11 - 13)	931	12 (11 - 13)	94	12 (11 - 13)	0.226
≥ 10.5	885	86.35	800	85.93	85	90.43
< 10.5	140	13.66	131	14.07	9	9.57
Missing	425		402		23
Malaria at enrollment							0.323
Negative	1143	99.56	1052	99.62	91	98.91
Positive	5	0.44	4	0.38	1	1.09
Missing	302		277		25
Urinalysis at enrollment							0.065
Normal	1302	94.97	1196	95.3	106	91.38
Abnormal	69	5.03	59	4.7	10	8.62
Missing	79		78		1
*p-value calculated using Wilcoxon ranksum test for continuous variables and chi-square for categorical variables
