# Supplementary material for: Circulating angiogenic factors and HIV among pregnant women in Zambia: a nested case–control study
Source: BMC Pregnancy Childbirth. 2021 Jul 28;21:534. doi: 10.1186/s12884-021-03965-5 (PMC8317322; doi:10.1186/s12884-021-03965-5)
Supplement: Supplementary file 2 — Additional file 2. A table describing the relationship between detectable viral load and angiogenic biomarker concentration. [file 12884_2021_3965_MOESM2_ESM.xlsx]

## Sheet: Sheet1
	No detectable viral load (n = 38)	Detectable viral load (n = 19)	p-value*
	Median (IQR)	Median (IQR)
sENG	1832.3 (1306.4 - 2835.8)	2362.0 (1753.6 - 3408.6)	0.16
PLGF	7.9 (4.3 - 13.4)	7.4 (6.7 - 13.2)	0.44
sFLT-1	1490.1 (1104.6 - 2433.2)	2040.9 (1259.7 - 3224.0)	0.23
*p-value calculated using Wilcoxon rank-sum
