# Supplementary material for: Circulating angiogenic factors and HIV among pregnant women in Zambia: a nested case–control study
Source: BMC Pregnancy Childbirth. 2021 Jul 28;21:534. doi: 10.1186/s12884-021-03965-5 (PMC8317322; doi:10.1186/s12884-021-03965-5)
Supplement: Supplementary file 3 — Additional file 3. A table describing the relationship between ART timing and angiogenic biomarker concentration. [file 12884_2021_3965_MOESM3_ESM.xlsx]

## Sheet: Sheet1
	No Preconceptional ART (n = 17)	Preconceptional ART (n = 40)	p-value*
	Median (IQR)	Median (IQR)
sENG	2211.8 (1753.6 - 2883.6)	1911.0 (1323.5 - 3068.4)	0.44
PLGF	7.4 (6.8 - 11.9)	7.9 (4.4 - 13.6)	0.54
sFLT-1	1857.0 (1259.7 - 2877.6)	1539.7 (1122.5 - 2507.4)	0.52
*p-value calculated using Wilcoxon rank-sum
